# Supplementary material for: Chitosan Biguanidine/PVP Antibacterial Coatings for Perishable Fruits
Source: Polymers (Basel). 2022 Jul 1;14(13):2704. doi: 10.3390/polym14132704 (PMC9269116; doi:10.3390/polym14132704)
Supplement: Supplementary file 1 [file polymers-14-02704-s001.zip]

Archive with 2 entries (2 files):
- Supplementary Files/supplementary.pdf
- Supplementary Files/video.mp4
